# Supplementary material for: MET Receptor Tyrosine Kinase Inhibition Reduces Interferon-Gamma (IFN-γ)-Stimulated PD-L1 Expression through the STAT3 Pathway in Melanoma Cells
Source: Cancers (Basel). 2023 Jun 29;15(13):3408. doi: 10.3390/cancers15133408 (PMC10340457; doi:10.3390/cancers15133408)
Supplement: Supplementary file 1 [file cancers-15-03408-s001.zip]

Archive with 11 entries (11 files):
- Supplemental Figure S1.pdf
- Supplemental Figure S2.pdf
- Supplemental Figure S3.pdf
- Supplemental Figure S4.pdf
- Supplemental Figure S5A.pdf
- Supplemental Figure S5B.pdf
- Supplemental Figure S6A.pdf
- Supplemental Figure S6B.pdf
- Supplemental Figure S6C.pdf
- Supplemental Figure S6D.pdf
- Supplemental Table S1.pdf
